# Supplementary material for: A Qualitative Study Exploring the Rehabilitation Experience of Individuals with a Previous Diagnosis of Cancer and/or Sepsis, Their Caregivers, and Health Providers
Source: Healthcare (Basel). 2025 Apr 4;13(7):822. doi: 10.3390/healthcare13070822 (PMC11988954; doi:10.3390/healthcare13070822)
Supplement: Supplementary file 1 [file healthcare-13-00822-s001.zip]

Archive with 1 entries (1 files):
- healthcare-3524871-supplementary.pdf
